# Supplementary material for: A single-cell atlas of lung homeostasis reveals dynamic changes during development and aging
Source: Commun Biol. 2024 Apr 8;7:427. doi: 10.1038/s42003-024-06111-x (PMC11001898; doi:10.1038/s42003-024-06111-x)
Supplement: Supplementary file 4 — Supplementary Data 1 [file 42003_2024_6111_MOESM4_ESM.xlsx]

## Sheet: Sheet1
Ciliated cell
Ciliated cell_1	Ciliated cell_2	Club cells	Reactive cells	AT2	AT1	Pulmonary neuroendocrine cells	Basal cells	Goblet cells	Alveolar fibroblasts_1	Alveolar fibroblasts_2	Differentiating fibroblasts	Universal fibroblasts	Proliferating myofibroblasts	Myofibroblasts	Adventitial fibroblasts	Peripheral nerve fibroblasts	Pericytes	Airway SMCs_1	Airway SMCs_2	Airway SMCs_3	VSMCs_1	VSMCs_2	VSMCs_3	Dividing SMCs	General capillary endothelial cells_1	General capillary endothelial cells_2	Lymphatic endothelial cells_1	Lymphatic endothelial cells_2	Arterial endothelial cells	Dividing endothelial cells	Venous endothelial cells	Aerocyte capillary endothelial cells	Tissue resident macrophages_1	Tissue resident macrophages_2	Tissue resident macrophages_3	M1-like macrophages	Neutrophils	Monocyte derived macrophages	Dendritic cells	M2-like macrophages	Dividing myeloid cells	NK cells_1	NK cells_2	Proliferating lymphocytes	CD4+ TRM	CD8+ TEM	Naïve T cells	Immune response T cells	B cells
HBG2	CAPS	SCGB3A1	IGF2BP2	SFTPC	AGER	DCN	TUBA1B	RIMS1	TCF21	FAM155A	JUN	COL1A1	CXCL14	ZFHX3	COL2A1	STMN2	ITLN1	ACTA2	DES	ROBO2	FAM162B	KCNQ5	ADIRF	TYMS	CA4	ADGRL3	CCL21	EFNA5	SERPINE2	HIST1H4C	ACKR1	FAM162B	SERPING1	IFI27	FABP4	CCL20	S100A12	VCAN	CCL17	F13A1	DEFA3	GNLY	PTGDS	MDK	IL7R	CD8A	LTB	AOAH	JCHAIN
LYZ	TSPAN1	SCGB1A1	DLG2	SFTPA1	EMP2	LUM	HIST1H4C	HDAC9	PLEKHH2	ROBO2	ZFP36	COL3A1	TYMS	PRSS23	COL11A1	KCNIP4	UPK3B	IGF1	ACTG2	ADGRB3	HIGD1B	PLCB1	PLN	TUBA1B	HPGD	ADGRL2	TFF3	RELN	CXCL12	TOP2A	HDAC9	BGN	C1QA	FBP1	APOC1	CCL3	S100A8	FCN1	CCL22	NRP1	HIST1H4C	GZMH	SPON2	ID3	LTB	CD8B	CCR7	PRKCH	IGKC
S100A8	FOXJ1	BPIFB1	FOXP2	SFTPA2	CAV1	COL1A1	CDC20B	BMPR1B	MACF1	FAT3	JUNB	IGFBP5	TUBA1B	IGF1	COL9A2	TUBB3	TM4SF1	ACTG2	IGFBP5	ZNF385D	COX4I2	PDE3A	CRIP1	PCLAF	RGCC	PRICKLE2	NTS	DOCK5	DKK2	UBE2C	CPE	EGFL6	CD52	C1QA	LGALS3	SPP1	CAMP	LILRB2	GPR183	ITPR2	MKI67	CCL4L2	GZMB	CCN1	LMNA	GZMK	IL7R	PITPNC1	IGHA1
IFITM2	CFAP157	MSMB	SOX5	NAPSA	RTKN2	CFD	UBE2C	ANKRD36C	PPP1R3C	PIEZO2	FOS	COL1A2	LMCD1	TNC	ACAN	NRXN1	SBSPON	MYLK	CKB	HPSE2	BGN	INPP4B	NET1	DUT	ESAM	AFF3	CCL14	PROX1	ARL15	CENPF	SELE	ACTA2	IFI27	MT1E	S100A10	IL1B	LTF	LILRA5	CCR7	CD163L1	STMN1	CCL4	PRF1	TUBB	RGCC	DUSP4	SELL	MCTP2	IGHM
C1orf194	TPPP3	SCGB3A2	SAMD4A	PGC	NCKAP5	COL1A2	TUBB	CDK14	WNT2	CNTNAP2	EGR1	SERPINF1	PCLAF	NR4A1	HAPLN1	PRPH	AP000561.1	SOSTDC1	PTGDS	FAT3	NDUFA4L2	EBF1	ELN	RANBP1	TCIM	PDE3B	ADIRF	GPM6A	MECOM	TUBA1B	PTGDS	COX4I2	FBP1	CSF1	HBG2	CCL3L1	IFITM2	COTL1	BIRC3	SLC9A9	TOP2A	NKG7	NKG7	TYMS	ANXA1	TUBA4A	LEF1	STAT4	MS4A1
ECRG4	C9orf24	LCN2	ITGA2	SFTPB	TIMP3	ADH1B	STMN1	LINC00342	LURAP1L	SLIT2	DNAJB1	SPARC	GAPDH	MECOM	WIF1	AC109466.1	SLPI	TAGLN	CNN1	ARHGAP28	EGFL6	TRPC6	MUSTN1	HIST1H4C	ITM2A	RAPGEF5	IGFBP7	STAB2	MGP	MKI67	SLCO2A1	PTN	C1QB	MT2A	FABP5	CCL4	LCN2	S100A9	HLA-DPB1	SELENOP	HMGB2	KLRC2	FGFBP2	COL1A1	CCR6	CCL5	TCF7	LINGO2	HLA-DRA
SRGN	TUBB4B	SLPI	CREB5	SFTA2	CLDN18	MGP	TOP2A	PCSK5	S1PR1	NKAIN2	FOSB	IGFBP3	SDC2	CXCL14	SOX6	TUBA1A	ALDH1A2	HHIP	MYLK	PDZRN3	MGP	PRKG1	PDLIM5	H2AFZ	IL32	NCKAP5	ARL4A	PRKG1	TMEM100	TYMS	POSTN	HIGD1B	GRN	SERPING1	GCHFR	SOD2	PGLYRP1	TIMP1	S100B	LGMN	MPO	CCL5	CLIC3	HIST1H4C	CRIP1	LMNA	GIMAP7	PDGFD	AFF3
CXCL8	CCDC78	WFDC2	ADAMTS9	LRRK2	HOPX	TCF21	TYMS	GPRC5D-AS1	RSPO2	ARHGAP28	HSPA1A	IGFBP7	SYT1	JUNB	COL11A2	MAP1B	TFPI2	NDUFA4	CD9	SEMA3C	RGS5	DLC1	FRZB	TUBB	CYB5A	KIAA1217	ATP5F1E	VAV3	SRGN	HMGB2	VWF	PDGFRB	ALDH2	INHBA	CCL18	IL1RN	CD177	LST1	LAMP3	RBPJ	CENPF	CST7	FCER1G	DCN	VIM	CD3D	SARAF	FYN	CD79A
C20orf85	ZMYND10	TFF3	AGBL4	SFTPD	UPK3B	FBLN1	HMGB2	PDE4D	ADH1B	ADGRB3	HSPA1B	C3	TCIM	EYA4	WWP2	TUBB2B	KRT19	PLP1	TAGLN	ZFPM2	SULT1E1	GUCY1A2	FRY	FABP5	LXN	DACH1	RBP1	STON2	PCSK5	PTTG1	CYP1B1	NDUFA4L2	CCL18	MMP19	AF127936.2	C15orf48	S100A9	APOBEC3A	RGS1	PLTP	UBE2C	KLRD1	FCGR3A	TUBA1B	KLF6	CXCR4	FXYD5	UTRN	CD74
BCL2A1	ODF3B	SERPINB3	UTRN	ZNF385B	GPC5	MFAP4	CKS2	ZSWIM6	XIST	LSAMP	ATF3	IGF2	PLPPR4	FGF7	COL9A1	CRABP1	HHIP	RPS21	HHIP	LDLRAD4	ID3	CTNNA3	SOD3	GINS2	IFI27	KHDRBS2	FABP5	PCLO	GJA5	ARL6IP1	NAV3	GUCY1A2	ACP5	MT1G	FN1	CXCL3	OLFM4	CFP	DUSP4	RNASE1	PRTN3	FGFBP2	TYROBP	BEX3	SPOCK2	RGCC	LDHB	VAV3	EBF1
NAMPT	PRDX5	CXCL1	NEDD4L	NPC2	KHDRBS2	COL3A1	H2AFZ	EFNA5	LPL	RORA	CCN1	GSN	SLC4A4	TIMP3	CFH	ANK2	CRIP1	NUPR1	DUSP2	DACH2	SPARC	ADAMTS9	IGFBP7	MAD2L1	SOX7	SORBS1	LYVE1	PPFIBP1	ATP13A3	H2AFZ	CXCL2	TPM2	APOC1	CD52	FABP3	CXCL2	PADI4	CORO1A	INSIG1	DAB2	HMGB1	CMC1	CCL3	EGR1	TSC22D3	IL32	NOSIP	RABGAP1L	IGLC1
S100A12	C20orf85	PIGR	IMMP2L	ABCA3	SLC39A8	A2M	CENPF	PELI1	PLXDC2	DOCK4	IER2	H19	FAM162B	GFRA2	CRISPLD1	TUBB2A	PDZRN4	MFAP2	GADD45B	MBD5	IGFBP7	RBFOX1	CXCL12	MCM7	DUSP6	MEG8	NUPR1	GAB1	ELN	NUSAP1	TLL1	KCNQ5	SERPINA1	C1QB	CSTB	SERPINB2	CSF3R	CD300E	CD1C	LRMDA	RRM2	SCGB3A1	GNLY	ID1	DUSP4	CD3E	MAL	ZEB2	NIBAN3
DYNLRB2	CES1	MGP	PTPRD	CTSH	COL4A3	SPARCL1	PTTG1	CP	ABCA6	ZNF385D	HSP90AA1	PI16	NME2	COL13A1	COL9A3	CRYAB	KRT8	RPL10A	ACTA2	SOX5	PTN	ADAMTSL3	RCAN2	MCM3	EDN1	FMNL2	S100A10	SEMA3A	EGFL8	APOD	IL1R1	PCDH18	CES1	GRN	C1QB	TIMP1	MCTP2	IFITM3	CCSER1	WWP1	SMC4	TYROBP	CD7	FN1	RGS1	ZFP36L2	PABPC1	C1orf21	TCL1A
TCTEX1D2	FAM183A	SAA1	GPC5	NNMT	CLIC5	C7	HMGN2	XIST	ITGA8	PRKG1	HSPA8	IGFBP6	CCND1	GADD45B	CHAD	UCHL1	EZR	C16orf89	GREM2	PDE4D	FABP5	ITGA1	ERBB4	TK1	TMEM88	PTPRM	MMRN1	ZFPM2	PIK3R3	TPX2	SERPINE1	SPARC	CTSD	MARCO	IFI30	CXCL8	IL1R2	CD48	IDO1	CSF1R	HIST1H1E	FCGR3A	SH2D1B	SERPINH1	IL32	CRIP1	RGS10	CD247	BACH2
H3F3A	GDF15	MUC5AC	MYO1E	SERPINA1	LAMA3	COL6A2	KRT17	CAMK1D	VEGFD	PLXDC2	IRF1	FBLN1	ENC1	BTG2	FBN2	CTNNA2	KRT18	RPL34	DSTN	FAM155A	PLAC9	ADARB2	ISYNA1	MCM5	CLEC3B	KITLG	GYPC	NPAS3	SLC9A3R2	ASPM	CLU	MYL9	C1QC	APOC2	MGST3	TNF	S100P	THBS1	CSF2RA	FRMD4A	HMGN2	TRBC1	CTSW	STMN1	ZFP36L2	ANXA1	RPL32	NCAM1	CD79B
FTH1	RSPH1	MUC5B	THBS1	CXCL2	MYL9	FN1	MDK	TLL1	FGFR4	DACH1	PPP1R15A	CFD	ENO1	A2M	MECOM	NRG1	BCAM	RPL18	STX8	ZBTB20	H19	CNNM2	MAP3K7CL	IGF2	FENDRR	CASC15	LGALS3	MPP7	GJA4	TUBB4B	FAM155A	COL6A3	CD68	LGALS3BP	H2AFZ	CXCL1	SLC25A37	WARS	CLEC10A	STAB1	TYMS	CTSW	CST7	GPC3	CXCR6	CD3G	SOCS3	PIP4K2A	CD83
CALM1	CFAP73	KLK11	NXN	LAMP3	ADAMTSL1	ID3	GAPDH	KIAA1217	SELENOP	NLGN1	HSPA6	FBLN2	PKM	CD82	UCMA	GAP43	SULF1	COMMD6	CRYAB	FOXP2	PDGFRB	SEMA5A	MGP	STMN1	CD34	MEF2A	LAPTM5	ZNF521	EXOC6	HMGN2	PLVAP	EDNRA	FTL	TGM2	HPGD	IL1A	SORL1	AIF1	CD83	SPRED1	ASPM	XCL2	GZMA	LUM	CD52	ZNF683	CD52	CBLB	IGLC2
IL1R2	FAM92B	CXCL17	VCL	ROS1	GPRC5A	SPARC	CCN1	CCSER1	CES1	PTPRD	NR4A1	SFRP2	CCDC68	SVIL	S100B	SYT1	ADIRF	GAS5	MYL9	RBMS3	TAGLN2	COL4A1	CCN2	RAN	HSPA6	SH3RF3	POLR2L	STK32B	EFNB2	PRC1	C7	CD248	HLA-DRB1	FABP4	APOC2	EREG	NAMPT	DPYD	FSCN1	RGL1	NUSAP1	SCGB1A1	S1PR5	SPARC	PHLDA1	MYADM	ICOS	PLCB1	BANK1
RGS2	SNTN	SFTPB	MCU	SLC34A2	ANXA3	CCL2	CDK1	MALAT1	LIMCH1	PDE4D	NFKBIZ	MGP	HMGB1	ASPN	MIA	HBG1	GPM6A	CLU	RAMP1	MAML2	ESAM	SLIT3	BCAM	DHFR	EGLN3	GALNT18	ANXA2	GLIS3	PRND	TUBB	NRG3	HEYL	RBP4	GLDN	UQCRQ	TNFAIP6	CDA	LIMD2	ADAM28	FOLR2	IGLL1	HCST	KLRB1	MEST	JUNB	TSC22D3	EEF1B2	TOX	VPREB3
DYNLL1	SLC44A4	MMP7	LPP	C4BPA	KRT7	PLAC9	HMGA1	MYO6	LMO4	MACF1	MAFF	SRPX	IER3	MGP	GRIK2	EML5	C3	DNAJB1	MYH11	SNHG14	ID1	LRRTM4	IL17B	CENPK	C1orf54	PRKCE	REXO2	SLC9A9	AQP1	SMC4	VCAM1	ID3	CYP27A1	ALDH2	ALOX5AP	BCL2A1	KCNJ15	POU2F2	CST7	ENPP2	TUBB	HBB	KLRF1	COL1A2	TNFAIP3	DUSP2	RPL18A	RALGAPA1	RALGPS2
AQP9	CRIP1	RNASE1	CFAP299	PEBP4	CLIC3	CNTNAP2	CKS1B	ARHGAP42	EPB41L4A-AS1	MAML2	HSPA5	MFAP5	TMSB15A	CLU	CNMD	CNTN5	MSLN	FAU	ID2	BNC2	IGF2	PAG1	KCNA5	NASP	ICAM2	MEG3	GNG11	PGM5	PTPRG	CDK1	CCL2	TAGLN	NUPR1	SERPINA1	RBP4	CCL4L2	CMTM2	VSIR	HLA-DQA2	CD36	PCLAF	KLRF1	MYOM2	COL3A1	IL4I1	COTL1	RPL13	NCALD	MZB1
GSTA1	PSENEN	TMEM45A	FREM2	AGBL1	ADIRF	COL6A3	HMGB1	LINC01619	FAT3	UNC5C	DUSP1	PAMR1	STMN1	GADD45A	FRZB	KIF21A	CADM2	RPS13	FILIP1L	RORA	LPL	EPS8	CSMD1	HMGB2	RAMP2	CCNY	PTX3	CD36	ST8SIA6	CKAP2	APLNR	RASL12	FABP4	APOC1	NOP10	IER3	FCGR3B	AREG	HLA-DPA1	AFF3	HIST1H3B	HOPX	KLRD1	VCAN	AQP3	CD52	RPL11	TXK	GNG7
B2M	C9orf116	CYB5A	WWTR1	PTPRG	ST6GALNAC5	LGALS1	NUSAP1	PPP3CA	SLC40A1	MEIS1	ID1	THY1	RAN	CFH	MATN4	PCSK1N	CLIC3	RPS15A	FBXO32	FBXL7	THY1	ENOX1	NTRK3	UHRF1	SOCS3	MBOAT2	SNCG	IL7	HEY1	CKS2	TGM2	PLAC9	LGALS3BP	ACP5	CD9	LUCAT1	IFITM1	FGL2	FCER1A	MRC1	BACH2	PRF1	ITGB2	RBP1	PBXIP1	HLA-A	NELL2	TGFBR3	MEF2C
LGALS3	LRRC46	TM4SF1	MAGI1	CA2	RNASE1	CCBE1	CCN2	ANKRD28	CACNA1D	UNC13C	HSPH1	ITM2A	NME1	FBN1	SNORC	HBG2	PLCB1	RPL30	ACTC1	HHIP	GPM6B	PEAK1	RERGL	LSM4	CLEC2B	CDH13	TFPI	STOX2	IGFBP3	RRM2	DUSP23	ARHGAP42	GCHFR	CCL18	S100A6	NFKBIA	ARHGAP26	ATP1B3	AREG	LSAMP	PTTG1	KLRC3	CD247	RARRES2	FXYD5	HLA-B	RPS21	CHST11	PCDH9
GCA	C5orf49	VMO1	PDE4D	WIF1	GPM6A	COL6A1	HMGN1	NEBL	AOC3	CELF2	BTG2	DCN	HNRNPA1	RAI14	MATN3	SLC8A1	PTPRQ	HHIP-AS1	SPARCL1	SLC4A4	H2AFJ	MLLT3	CDH13	CENPU	CCDC85B	ADAMTSL1	FTH1	BMP2K	HSPG2	BIRC5	PLAT	LPL	LY6E	FTL	FTH1	TNIP3	ARHGAP15	LYST	CIITA	FMN1	CENPE	CCL3	LAIR2	CCN2	BATF	LAG3	RPS12	BNC2	AL589693.1
S100A11	CCDC17	S100A2	AUTS2	RNASE1	CAV2	MT1M	CCNB1	RBMS3	SNHG8	ZBTB20	IER3	IGFBP4	TPST2	SERPINF1	MGP	FGF13	TIMP1	RPS8	HSPB1	ROR1	FOXS1	CCDC102B	PLAC9	HMGB1	HSPA1B	FNDC3A	PLAAT4	TSHZ2	FBLN5	STMN1	CXCL3	SULT1E1	HLA-DQB1	HLA-DRB1	SEC61G	MIR155HG	AQP9	CTSS	LGALS2	FCHSD2	H2AFZ	SLPI	IFITM1	NREP	CD2	CXCR3	RPS18	SFMBT2	PLEKHG1
CAPSL	RRAD	CXCL2	NAALADL2	TCIM	SCEL	MDK	ID3	PTPRK	ADAMTS9-AS2	AUTS2	HSPE1	ELN	EIF4A1	EGR1	FRY	AC008415.1	FNDC1	RPL35A	TPM2	PCDH7	RERG	RYR2	PDE3A	HSPA8	CCL2	MIR181A1HG	DKK3	MAN1A1	SMAD6	HMGB1	ICAM1	GUCY1B1	APOC2	CYP27A1	ATP5PF	IL6	DYSF	TNFRSF1B	SERPINB9	BMP2K	NUCKS1	GZMB	IL2RB	HMGN2	CDKN1A	NIBAN1	RPL34	AUTS2	RUBCNL
FAM229B	FAM166B	KLK10	MAPK10	SFTA3	AQP4	VIM	PCLAF	MET	MEOX2	CCBE1	DNAJA1	C7	TPI1	FOS	BMPER	NNAT	SEMA3C	RPS24	CRIP2	CACNB2	MEF2C	LHFPL6	SERPINI1	TMSB15A	ARHGAP18	ZSWIM6	CTHRC1	NRP2	ID1	CKS1B	MGP	CRISPLD2	MCEMP1	LY6E	MT1G	CCL2	LIMK2	MTSS1	IL7R	FRMD4B	HIST1H1B	GZMM	GZMM	PCLAF	PLP2	LINC02446	RPSA	CEMIP2	TCF4
GSTP1	FABP6	KRT17	ADGRG6	C16orf89	TNNC1	VCAN	HNRNPA1	LMO7	FAM155A	PDZRN3	SERTAD1	CST3	EEF1B2	IL11RA	PENK	GAL	TENM2	SNHG8	SBSPON	LPP	MCAM	DGKH	MYL9	PKM	H19	RAPGEF4	HSPB1	FLRT2	VEGFC	TUBA1C	PTGIS	ANXA6	HLA-DQA1	LSAMP	COX7A2	PLAUR	BASP1	PAPSS2	HDAC9	ABCA1	TMPO	DUSP2	KIR2DL1	TMSB15A	CXCR4	CD5	RPL36	ATP8A1	FCRL1
FAM183A	DRC3	C3	ZSWIM6	S100A14	SUSD2	CALD1	ENO1	NEDD4L	MYLK	RBMS3	DNAJB4	PI15	PTMA	TGM2	CLU	DPYSL3	PRG4	TMSB15A	KIAA0408	MYOCD	HRH2	LAMB1	TAGLN	MCM4	FOXF1	PLEKHG1	CD9	SMAD1	STOM	CCNB1	NRP1	MEST	CAPG	LMNA	AC026369.3	G0S2	ADGRG3	NR4A1	WDFY4	SFMBT2	IGHM	GZMA	ADGRG1	MFAP2	FOS	HLA-C	RPS6	STK39	HLA-DPB1
C9orf24	C11orf88	RPS12	RP1	FABP5	ARHGEF26	ROBO2	MKI67	ALCAM	PDK4	WWOX	THBS1	FSTL1	RANBP1	BMP4	GPC6	KCNQ5	MACROD2	RPS2	PLP1	CCBE1	HEYL	PRKCA	CRIM1	PFN1	APLNR	JAM3	RAB11A	PKHD1L1	PREX2	DIAPH3	ENTPD1	TPM1	AKR1C3	CES1	TXN	HMOX1	ANXA3	HRH2	PPA1	MGAT5	TUBA1B	SH2D2A	HOPX	FBLN1	MYADM	UBC	TPT1	NCOA1	SPIB
DYNLT1	CETN2	SAA2	STK33	MALL	COL12A1	NREP	ARL6IP1	PTPRD	FMO2	PTPRG	CCL2	CCDC80	MCM7	BGN	PRELP	ALDH1A1	KLK11	RPL41	ADAMTS1	COL24A1	IFITM3	MYO1B	JUN	PCNA	EGFL7	ANO2	CLU	TFPI	SULF1	PCLAF	CEBPD	CTNNA3	CD9	CTSD	FCER1G	PTGS2	PROK2	LRRK2	CD74	FMNL2	ATAD2	KIR3DL1	KIR3DL1	HSPA1A	AHNAK	CREM	JUNB	SAMD3	HLA-DRB5
AC013264.1	ELF3	PHLDA2	WWOX	ALPL	ANKRD1	MEST	TUBA1C	MAST4	BMP5	NAALADL2	BAG3	C1S	SLC25A5	ZFP36	COL27A1	HS6ST3	KCNIP4	RPL12	TMSB4X	GPC6	CD248	RFTN1	MEF2C	RNASEH2A	CLEC14A	FLT1	ECSCR	MMRN1	KLF2	CENPE	ACTN1	RERG	CD74	IFI6	MSR1	NINJ1	LUCAT1	AP1S2	CST3	MAF	TPX2	KIR3DL2	TTC38	A2M	S100A4	SLC7A5	RPL30	PARP8	HLA-DQA1
C9orf116	MS4A8	S100P	MACC1	HOPX	SEMA3B	GPC3	CDC20	NCKAP5	TARID	ELMO1	CCN2	SERPING1	LSM4	LBH	S100A1	HBB	CFB	RPL9	FNDC1	MAGI2	RFTN1	DOK6	HMCN1	PTN	CAV1	ZEB1	PRSS23	PIEZO2	TSPAN2	CCNB2	NUAK1	GPM6B	MARCO	LPL	SERF2	PHLDA1	ACSL1	CD14	ADAM19	STARD13	GTSE1	SFTPC	KLRC1	TCF21	ICOS	SRRT	FAAH2	SKAP1	HLA-DRB1
FAM216B	CLDN3	KRT7	CCSER1	DMBT1	SPOCK2	RARRES2	RPLP0	GLIS3	MFAP4	CACNA1D	LMNA	CD34	TUBB	MFAP2	TENM3	CCSER1	S100A10	RPL27A	PPP1R1B	AUTS2	MYO1B	GRK3	FOSB	GAPDH	HSPA1A	AGAP1	IGF1	ITGA9	IFI27	H2AFX	LIFR	THY1	PLD3	CD68	GNG5	CD44	SMCHD1	ZEB2	HLA-DQB1	MERTK	H2AFV	IFNG	HSH2D	H2AFZ	ZFP36	LIME1	CAMK4	IQGAP2	HLA-DPA1
GABARAP	DYNLL1	CEACAM6	CASC15	TTN	MSLN	OLFML3	BEX3	MECOM	SMPDL3A	SDK1	SOCS3	AKAP12	NASP	DOK5	MEG3	CDH6	COL18A1	RPL24	HSPB6	ITGA9	SEPTIN4	NTRK3	ACTA2	CKS2	ZFP36	STARD13	PDPN	MAGI1	GLUL	KPNA2	RNASE1	PLCB1	HLA-C	HLA-DQB1	RGCC	ICAM1	GCA	MNDA	NR4A3	SLC40A1	KNL1	HSPA6	IFITM2	COL6A3	TNFRSF25	PDCD1	RPL39	PPP1R16B	NFKBID
CETN2	MAPK15	FABP5	NFKB1	ACOXL	ANKRD29	MEOX2	TPI1	INPP4B	ZEB2	ZFPM2	ICAM1	CLEC3B	NR4A1	CSMD1	THSD4	ELAVL4	WT1	ID2	IGF1	MEIS1	CCDC102B	ARHGAP42	PDLIM1	H19	IL33	PRKCH	PPFIBP1	KALRN	FBLN2	CCNA2	MT2A	ALDH1A2	ANXA2	RND3	POMP	NLRP3	RIPOR2	TYMP	REL	SLCO2B1	HIST1H1D	SCGB3A2	RAC2	HSPA1B	UBC	VIM	RPL19	CNOT6L	PAX5
H3F3B	DNAAF1	CYP2F1	KCNQ1OT1	MFSD2A	SFTA2	RBP1	PKM	TANC2	SLIT2	AL136456.1	CSRNP1	OGN	STC1	TENM4	CST3	MLLT11	CRIM1	RPL17	COL4A6	ROBO1	TFPI	SAMD5	SLIT3	ID1	FCN3	SAMD12	IGFBP5	SLC38A1	GRIA2	TK1	ADGRG6	MCAM	HLA-DRA	MCEMP1	TBCA	ZP3	ST6GALNAC3	EREG	CALCRL	MTSS1	CDK1	B2M	PLAC8	CCL2	CD5	MT1X	RPS25	KLF12	HLA-DQB1
SOD2	C1orf194	KRT19	RFX3	NFKBIA	DAPK2	SERPINH1	MIF	SLC4A4	SNAI2	SOX5	TNFAIP6	C1R	CNN3	SEMA3E	NPAS3	GRIK2	EFEMP1	RPL5	LGALS3	LSAMP	OLFML3	AUTS2	CNNM2	NME1	CDC42EP1	PITPNM2	CSTB	MAP4K5	PDE10A	CDC20	EDN1	HRH2	CRIP1	RGCC	SRP14	MARCKS	MAPK14	PRELID1	MARCKSL1	FCHO2	HIST1H1C	AC243829.2	AKR1C3	MFAP4	CITED2	ITM2A	FLT3LG	ARL15	FCHSD2
HIST1H1E	WDR54	RPLP1	ADAMTS9-AS2	DBI	NDNF	PCOLCE	TNFRSF12A	LYN	FN1	CDK14	UBC	C1QTNF3	CDCA7	EFNB2	NTRK2	RTN1	DPP4	RPL7	COL4A5	NKAIN2	CLIC1	MEF2C	CAVIN1	SULT1E1	CLIC1	FLI1	CD151	EPB41L2	RAPGEF1	LMNB1	SELP	ADAMTS5	PDLIM1	PLIN2	MICOS10	PPP1R15A	ALPL	TKT	IL4I1	MS4A6A	AZU1	ADGRG1	CX3CR1	HSPB1	SARAF	PLP2	RPS3A	SYTL3	IGLC3
IFITM1	SMIM22	LTF	GLS	MUC1	ROR1	FAM155A	LDHA	SDK1	GUCY1A1	FTX	NFKBIA	PID1	MFAP2	ELN	MEG8	MEG3	FRAS1	TYRP1	CSRP1	ADAMTS6	SEPTIN11	DGKG	ANTXR1	JUN	RNASE1	BMPR2	EPHX1	NR2F2-AS1	ACE	CDKN3	LYST	FOXS1	SCD	PPARG	B2M	CTSL	ALDH1A2	PRKCA	CDKN1A	AOAH	EBF1	PLAAT4	CCL4	NFIB	CD3E	TENT5C	RPL22	LDB2	RCSD1
PRDX5	MORN2	C16orf89	ALCAM	C3	LMO7	MFAP2	TPX2	MACC1	DST	PCDH7	HSPD1	THBS2	CFL1	PTN	KCNT2	PENK	SPOCK2	RPS5	H2AFZ	TSHZ2	PDLIM1	FRMD4A	PTN	CDCA7	CARHSP1	CEMIP2	PCBD1	TRPC6	SEMA3G	GTSE1	RGS5	MYH11	MGST3	FABP5	S100A11	TNIP1	IGF1R	ASGR2	HLA-DQA1	ZEB2	DEK	S1PR5	HCST	TPM1	CD3D	HLA-DRB1	RPL5	SIK3	ACSM3
C11orf97	CIB1	PRSS23	DNAH11	SELENBP1	AC044810.2	AKAP12	DIAPH3	CHD2	DOCK4	TTC28	RHOB	RARRES1	ID1	NR4A2	SOX9	LINGO2	PHACTR1	RPL36A	SYNPO2	COLEC12	ARHGDIB	GRK5	AOC3	GGH	HES1	DOCK4	CTSD	NEAT1	HEG1	H2AFV	MYRIP	ZEB2	IFI6	CAPG	TOMM5	AQP9	HIST1H2AC	SSH2	FCGR2B	NAIP	DUT	CLIC3	KRT86	TPM2	TAGLN2	APOBEC3G	RPL37	PTPRC	LINC01374
POLR2I	DNAI2	MGST1	PTPRK	CCDC141	TSPAN13	MMP2	RPS18	RAD51B	MAF	ARID1B	MCL1	PDGFRL	ACTN1	LTBP1	SOX5	DLGAP2	C19orf33	COX7C	CDKN1A	ST6GALNAC3	MEST	PLCE1	ALDH1A2	DNMT1	KIT	NOSTRIN	PROX1	MSR1	PTPRM	KIF20A	SRPX	NOTCH3	TMSB4X	CRIP1	ATP5MD	ATP2B1-AS1	NEAT1	ITGB2	EBI3	QKI	BIRC5	KLRB1	GZMH	CALD1	CD44	CD6	RPS28	CDK17	CD37
HSPB11	IGFBP2	RPL12	TJP1	GAS5	COL8A1	PIEZO2	RAN	NEAT1	PRKCB	ADAMTS9-AS2	SLC2A3	BGN	MT2A	DEPP1	ZNF385B	CD9	RARRES1	RPS14	MGAT4C	UNC13C	VAMP5	NCALD	PLA2G2A	MIF	MT2A	DGKH	CTSL	AC083837.1	H19	AURKB	IL33	PCOLCE	CTSC	ANXA2	SPCS1	HSPA6	RNF24	FAM49A	DAPP1	TCF12	PTMA	KLRK1	TRBC1	SPARCL1	FLT3LG	SPOCK2	EEF1A1	MBNL1	ZCCHC7
MORN5	CDHR4	TSPAN8	TMEM232	LPCAT1	CEACAM6	MT1X	ILF2	SEMA4A	ADAMTS12	SBF2	HSPB1	DLK1	ETS2	LITAF	CSGALNACT1	S100B	FGF9	RPL26	MFAP4	KLF12	LHFPL6	AL033504.1	TINAGL1	MIR924HG	PRMT1	HECW2	CYTL1	SGIP1	JAG1	NUCKS1	RAMP3	SEMA5A	VSIG4	C1QC	HINT1	PPIF	G0S2	FGR	HLA-DRB5	ADAP2	PRC1	XCL1	KIR2DL4	DNAJB1	CD69	ARHGDIB	RPS13	SMYD3	SSBP2
MRPS31	PRR29	CP	ULK4	F3	SEMA5A	POSTN	RPS4Y1	EMP1	ARHGAP28	FBXL7	ID3	SVIL	MARCKSL1	WIF1	PRRX1	DMD	TNNT1	RPL22	CDKN1C	AFF3	RASL12	TACC1	PPP1R14A	ENO1	RGS5	DISP1	PKHD1L1	ANGPT2	CXCR4	MAD2L1	CCL14	PDE3A	AC013457.1	FN1	NDUFA4	FTH1	MMP9	ASGR1	CXCR4	MEF2C	CENPP	WFDC2	FGR	PTMS	RBPJ	CD2	RPL4	FOXN3	MME
HIST1H1C	TMEM190	EMP1	FAM160A1	PLD3	CD151	HSPB6	CCNO	MLLT3	PIEZO2	PARD3B	ADAMTS1	PLAC9	MIF	TSC22D1	FGFBP2	RBFOX1	PODXL	RPLP1	PDLIM3	BRINP3	GUCY1B1	SLC35F1	GSN	DEK	CD93	PCDH17	SHC1	NIBAN1	SULT1E1	KNL1	CXCL1	TRPC6	LGALS3	TNF	ATP6V0E1	TNFAIP3	RGL4	NLRP3	RFTN1	SLC8A1	KIF11	CYBA	HAVCR2	UBE2C	CD6	TRBC2	NOP53	CMIP	SOX4
ARHGAP15	CKB	RPL34	MAST4	ETV5	LIMCH1	ADAMTS1	TESC	ERBB4	FABP7	SCN7A	CCNL1	ANXA1	SLC2A3	SPON1	ADAMTSL3	HSPH1	WNT2B	RPS27A	GATA5	TTC28	PCOLCE	FRMD4B	FOS	CDK4	DNAJB1	IGF2BP2	SERPING1	CHSY3	PDE4D	NUF2	CSF3	ITGA1	ALDOA	AKR1C3	COX6C	PLEK	NCF1	C19orf38	HLA-DRA	UTRN	NSD2	MYL12A	CTSD	HIST1H1A	CD40LG	AHNAK	RPL29	PDE7A	HDAC9
HINT1	ROPN1L	RPS24	CFAP54	RPL3	VEGFA	COL14A1	CENPW	IL1R1	GULP1	ADGRL2	ZFAND2A	PRELP	DUT	KLF10	EPYC	SCG2	CACNA2D3	RPS19	CRIP1	FMNL2	GRP	CNTN4	CACNA1C	CENPM	RALA	CBLB	TXNIP	SEMA6A	LTBP1	HMMR	MMP28	MFGE8	HLA-DMA	CXCL16	SNX10	PNRC1	CEACAM1	LSP1	ID2	FHIT	ANLN	FCRL6	PFN1	CNN3	GPR183	RPS27	TAF4B	CARD11	IGHD
C4orf3	LRRC23	AKR1C1	MYOF	SNX25	WWC2	PLXDC2	NR4A1	CATSPERB	COL6A3	BMP5	GADD45B	ADAMTSL1	PRAG1	PLAC9	AC099560.1	STMN4	MT2A	DDIT4	LMNA	FLRT2	S100A11	CRIM1	CSRP2	MCM2	SPARCL1	LINC00472	ARRDC2	MRC1	JAM2	DLGAP5	FBLN2	H2AFJ	FN1	PLD3	RNASEK	CDKN1A	NIBAN1	LILRB1	RALA	CD163	CLSPN	TUBA4A	PLAAT4	PCOLCE	JAML	OASL	EEF2	ADAMTS17	HERPUD1
RNF149	AC007906.2	SSR4	EXT1	AFF3	RANBP17	SFRP2	UBE2T	AKR1C1	LINC00632	GABRG3	CDKN1A	S100A6	MCM3	BACE2	STK39	NCAM1	CFH	RPL23	ZFYVE21	PTPRM	DBNDD2	PDLIM5	THSD4	YBX1	VAMP5	NEDD4L	APOD	MAML2	EYS	KIF4A	GNA14	RBFOX1	TYROBP	HLA-C	MT-CO2	HSPA1A	BCL6	ADGRE2	ARL4C	CLTC	MIS18BP1	TRDC	APMAP	SULT1E1	SLC2A3	SARAF	CD3D	PPP3CA	SNX29
DPY30	WDR38	RPS13	ATP11A	SNHG29	C4BPA	PLPP3	ZWINT	SGMS2	CCBE1	MBD5	CXCL2	CCDC102B	MCM5	ZEB1	CSPG4	PRUNE2	CADPS2	S100A13	KCNMB1	NCAM1	LAMB1	UBE2E2	MCAM	NME2	S100A13	PPP2R5A	SH3BGRL3	GAB2	ENTPD1	CKAP5	EVA1C	TBX2	HLA-DRB5	UBB	ATP6V1G1	GPR84	PRKCB	RIPOR2	MCOLN2	SNX29	ANP32B	KIR2DL3	MATK	LAMA4	LST1	PBXIP1	RPL36A	PPM1L	NCF1
TXNIP	PIFO	RPS4X	DCDC1	AQP3	DLC1	FHL1	PPIA	FAF1	THSD7A	DST	NAMPT	TENT5A	GINS2	MMP2	ELN	MAP2	ALCAM	RPL18A	ARL4A	PLXDC2	TRPC6	APBB2	MYH11	ZWINT	BST2	FENDRR	MPP7	EPS15	CLIC3	SMC2	MADCAM1	ADAMTS1	VAT1	AC026369.3	LDHB	AZIN1-AS1	ECE1	JUNB	PKIB	DISC1	DIAPH3	PLEK	ABI3	SELENOP	GNA15	SRSF7	CD28	LPP	GAB1
ATP5IF1	UBXN11	CXCL6	SPIDR	ICAM1	SFTA1P	RPS4Y1	H2AFX	FNDC3B	ZNF385D	ANK3	STAT3	OSR1	PFN1	CDKN1A	BOC	RIMS2	PLOD2	RPL32	GEM	TCF12	GPX3	FRY	LBH	HMGN2	PCDH17	THSD4	PTPRE	MIR99AHG	ARGLU1	ANP32E	RAPGEF4	OLFML3	LTA4H	MSR1	RPS27L	MIR3945HG	GAB2	RNF144B	HBG2	MAN1A1	AFF3	LITAF	CD300A	NME4	CAPG	LINC01871	RPS27	RASA2	HBG2
ITM2B	ALDH3B1	TACSTD2	EXOC4	TANC2	DENND3	COL5A2	MAD2L1	EXT1	RARRES2	MAGI2	ACTB	GPX3	NME4	CCN2	RHOBTB3	CD24	CDON	CES1	NDUFA4	RARB	NOTCH3	PLCL1	NIBAN1	RRM2	EFNB1	BAZ2B	PRDX1	PRKAG2	NPDC1	ANLN	CD74	ZFP36L1	TGM2	VSIG4	RPS13	SLC39A8	MXD1	RPS9	GPAT3	RASSF4	PDE4D	IFITM1	AREG	ADH1B	GATA3	PTPRCAP	RPS8	RUNX1	CD40
CIB1	GSTA1	RPL39	FHIT	ENO1	AC027288.3	LAMA4	ACTG1	AC005062.1	NREP	LAMA2	XBP1	COL12A1	LDHB	MEST	ECRG4	FGF14	FOXP1	RPS27	PLPP1	NFIA	NR2F2	NBEA	ANOS1	RPA3	PLK2	CTNND1	STAB2	AUTS2	ADAMTS6	NDC80	ADGRL3	ADAMTSL3	CD63	CD9	CSTA	BAG3	SAMSN1	TNFSF13B	SYNGR2	CD14	ANP32E	LINC01871	CYBA	AKAP12	DDIT4	TRGV2	RPS4X	SSH2	HLA-DMA
AL357093.2	RSPH9	S100A14	ANK3	MBIP	CADM1	MEG3	PRDX2	SAMD12	EPHX1	ROR1	CRYAB	FBN1	RPS2	GLT8D2	CAPN6	NEGR1	CFI	KIAA0408	HPSE2	ZEB1	GJA4	ITGA4	INHBA	SMC4	IGFBP2	TIAM1	NNMT	AC099792.1	JAG2	CKAP2L	EMCN	INPP4B	CXCL16	HLA-DRA	COX5A	SLAMF7	XPO6	DMXL2	CD86	ITSN1	EZH2	C12orf75	SLA2	PLAC9	KLRB1	ZFP36	RPS5	SYNE1	BLNK
EFCAB1	CLDN4	RPL10	MAML2	EEF1A1	EPB41L5	BEX3	CCNB2	EPS8	WWOX	PRICKLE2	MYADM	LOX	YBX1	SLITRK6	ERG	CHRNA7	GADL1	RPS12	TGFBR3	RNF150	IFITM2	SLIT2	JAG1	CENPF	TBX3	HIVEP2	NRP2	SELENOP	ITPR2	CALM2	CALCRL	MGP	HLA-DPA1	HLA-DQA1	MGST1	SLC25A37	PTPRJ	CD36	IRF4	LYVE1	KIF20B	CAPS	BIN2	COL6A2	MT1X	HLA-DQB1	RPS29	DOCK10	SYK
TUBA1A	TUBA1A	RPL18	MIR222HG	KRT17	AC112206.2	ITM2C	CALR	PDLIM5	NMRK1	IMMP2L	MYC	PIK3R1	PGAM1	SOCS3	ANK2	CHRNA3	LINC01133	ATP5MG	HHIP-AS1	TMTC2	STOM	ROCK2	CCN1	SLC25A5	ADORA2A	ARHGEF3	LY96	PRR5L	SSUH2	ZWINT	HSPG2	LURAP1L	TSPO	MT1F	UQCR11	THBS1	ANTXR2	CUX1	PTPN1	ATP8B4	RAD21	IFITM2	EFHD2	DUT	PLIN2	GZMH	RPL38	JARID2	BCL11A
SRP14	DYNLRB2	RPL32	TEAD1	TESC	COL4A4	SELENOP	RPL3	NRXN3	A2M	CACNB2	SERPINH1	PODN	RPLP0	RHOBTB3	BGN	DPP6	FLRT2	RPL37	DDIT4	ZFAND3	SEPTIN7	SLC38A2	ADAMTSL1	PGAM1	RHOB	DLEU2	B2M	FBXL7	SULT1B1	KIF23	MCTP1	CNNM2	TNFSF13	CD81	NUPR1	HILPDA	FNDC3B	C5AR1	TRAF1	TNS3	LINC01572	GSTA1	SH2D2A	CDK4	PPP1R15A	S100A10	CD3E	FNDC3B	CD24
NUCB2	ATP5IF1	RPS28	PTPRM	AK1	ATP11A	NPM1	RRM2	PARD3B	ELMO1	NCOA1	TUBA1A	ISLR	LDHA	MATN2	XYLT1	SNAP25	LGALS3	RPL36	NUPR1	IMMP2L	TCIM	ARHGEF12	CAV2	CLSPN	APCDD1	EDIL3	NR2F2	THSD7A	NOTCH4	KIF20B	PTPRB	TGFB1I1	FCGRT	CXCL5	SKP1	IRAK2	SYNE1	MAP3K1	RGS10	SLC16A10	DNMT1	AGR3	KIR2DL3	H1F0	PNP	TRAC	CD5	KCNQ5	ARPP21
MICOS10	ECRG4	AQP5	BBS9	RACK1	MAGI3	ITGA8	TAGLN	FHIT	EIF3E	DPYD	CACYBP	SCARA5	PARP1	PLD3	SDK2	CADM1	NET1	RPL39	TACC2	ZNF536	GAS6	MAP2	CTNNA3	COX4I2	UBC	KIT	DAB2	DOCK8	BST2	JPT1	VEGFC	SEPTIN4	GPNMB	GSN	MT-CYB	EHD1	PFKFB3	ZDHHC20	ETV6	LPAR6	CKAP2	S100A6	PLEK	MARCKSL1	ARHGDIB	CRTAM	RPL18	CLASP1	SWAP70
VCAN	TEKT1	FOSB	FGF14	FASN	DST	ID1	SMC4	DPYD	NTNG1	ANGPT1	KLF10	TIMP1	PAFAH1B3	NTF3	PDE4DIP	IQCJ-SCHIP1	BNC2	RPL38	MT1X	PLPPR4	MFGE8	HMCN1	DSTN	FOS	HLA-C	ARHGEF12	TBX1	SCN9A	IFITM1	HMGA1	FBN1	MYO1B	PRDX1	MT1X	GLRX	SNX9	USP32	NFKBIA	CD1E	PLXDC2	NASP	NR4A2	PRSS23	CCBE1	CREM	SH3BGRL3	RPL12	ARHGAP26	HLA-DQA2
HIST1H1D	CCDC114	RPS14	NR3C2	DLC1	S100A10	LTBP4	RANBP1	GLUD1	FREM1	EXT1	CEBPD	COL5A1	DACH2	CRABP2	H19	BEX1	PLAC9	UXT	SEMA3E	ATRNL1	CTSC	ABCC9	NTF3	TPI1	TMSB4X	RGS6	UQCR11	ADD3	PTPRB	PLK1	UGCG	LHFPL6	CD151	APOE	MT-ND2	CCRL2	MAP4K4	PLCB1	LSP1	PRKCA	CCNB1	FLNA	ZAP70	MARCKS	PBX4	TSPYL2	PRKCQ-AS1	ZSWIM6	SYNGR2
LAMTOR4	EFHC1	STEAP4	PSD3	TUBA1C	MAP2	ARHGAP28	RPL10A	ALDH1A3	CA3	ABI3BP	CKS2	ASPN	PRDX2	NBL1	DLK1	KLHL13	IGFBP2	MYL6	SVIL	ROR2	ITM2C	NPR3	MSRB3	HSPE1	SH3BP5	CREB5	MGST2	ZDHHC14	TM4SF1	FOXM1	PRKCH	DLC1	COMT	MIR3945HG	TMEM258	TNFAIP8	FAM49B	LILRA1	HERPUD1	ARHGAP18	CKAP5	ITGB2	SELPLG	HMGB2	DUSP1	IL10RA	PIM2	PYHIN1	MAN1A1
SPARCL1	CYP4B1	ZG16B	PACRG	RPS4Y1	ANOS1	TUBB	RPS3	AC019117.1	DYNC1I1	NFIA	GEM	SOD3	PPIA	MIR99AHG	PTN	ALK	RGS6	LXN	IL11RA	ABI3BP	IGFBP3	DENND2A	ATF3	LDHA	LEPROTL1	MEIS1	CD59	CCDC102B	GSN	KIF2C	BHLHE40	SDC2	HLA-A	MT1M	NME2	MAFB	DOCK5	PTPRE	ETV3	AFF1	RNASE2	GTF3C1	CCL4L2	COL6A1	PRNP	S100A4	RPL10A	JAZF1	CST3
SELENOP	FXYD3	TGM2	MECOM	BMP1	PHACTR1	MYLK	ASPM	PPM1L	ASPA	LRP1B	SOD2	AHNAK	CHN1	ARHGAP29	FSTL1	ZNF804A	PTGIS	RPS4X	RHOB	MAML3	PERP	ANO6	HEY2	HSP90AA1	PRX	COL4A1	HEBP1	RAB11FIP1	ABCC4	MCM7	ADGRB3	MYLK	VAMP8	PDLIM1	PDLIM1	NFKB1	CXCR2	NACA	RASSF4	CYBB	CDCA8	LYAR	HLA-C	THBS1	BIRC3	RPL36AL	RPL9	ANKRD44	UBE2E2
MXD1	FAM229B	RPL7	HOMER1	MACROD2	FAM189A2	ADGRB3	NPC2	SNTB1	CIRBP	PDE3B	HLA-E	EBF1	RPL4	CSRNP1	DMD	HAND2-AS1	IGFBP5	RBP1	ZFP36L2	EYA4	EDNRA	ARHGAP26	SORBS2	LMNB1	PRCP	PKP4	HINT1	ABI3BP	PDLIM5	PKHD1L1	PCAT1	RASL11A	APOE	ALDOA	FBP1	PHLDA2	AGTPBP1	SLC25A6	CPVL	DMXL2	SMC2	TIGIT	CMC1	HOXB5	JUN	RGS1	RPL14	GNG2	ALOX5
GPX4	DNALI1	RPS15A	DMD	CCN1	AHNAK	ZFP36L1	CDK4	CTNNA1	NKAIN2	AFF3	FKBP4	SPON2	MDFI	HSPB6	TRPV4	SOX2-OT	MT1E	LMCD1	CSRP2	NAALADL2	MT2A	AP002026.1	COL8A1	CTSC	LRATD1	LDB2	PGM5	UTRN	KCTD12	RAN	FOXO1	GRP	PLAAT3	FABP3	RHEB	TRAF1	MNDA	LYZ	RUNX3	MARCH1	KPNA2	PAXX	NCR1	NR4A1	TPT1	XCL1	RPL28	HELZ	WDFY4
PTGS2	IGFBP7	RPL30	LINC00472	TMEM163	HPCAL1	HNRNPA1	NUCKS1	NBEA	ZYX	ZEB2	KLF4	FBLN5	C19orf48	IGFBP5	FGFR2	SLC35F1	CD9	HINT1	MYL6	THSD4	TIMP3	RAPGEF5	TPM2	HSPA5	ADM	COBLL1	TSPAN4	PTPRE	PODXL	ATAD2	WNK1	COL1A2	BSG	CD74	ZNF706	CYP1B1	TMEM154	FYN	FNBP1	ITGA9	MZT2B	CHST9	CHST12	CCND1	PTGER4	YPEL5	EEF1G	FAM172A	ST6GAL1
CFAP53	CAPSL	RPL36A	SGPP2	DUSP6	ABCA1	PLEKHH2	GGH	ARFGEF3	KIAA0408	GPC6	JUND	ADAMTSL3	CENPV	AC092691.1	SPARC	PPP2R2B	CD151	RPL11	TSC22D1	FTX	RGS16	SLC8A1	PPP1R15A	CDK1	TMEM37	AFF1	LIMS1	RORA	DLL4	CDCA8	SORBS2	LGALS1	GPD1	AQP3	RPL39	KYNU	GLT1D1	MPEG1	SLC38A1	DISP1	NCAPG	SH3BGRL3	NCR3	MAGED2	TNFRSF4	ADGRE5	TNFRSF4	PTPRJ	FOXP1
NDUFC2	AGR3	RPL8	LARGE1	DRAM1	PALM2-AKAP2	HBG2	NPM1	THRB	CAV1	PTPRM	EIF4A3	PRRX1	DNMT1	OGN	FNDC3B	SLC5A7	ADAMTS9	RAB34	CLU	LUZP2	TM4SF1	TJP1	SLC8A1	AP2S1	SPARC	TTC28	TSHZ2	LAMA4	PIK3C2B	KIF22	DNM3	LAMA2	LRPAP1	VMO1	SNX3	WTAP	AL034397.3	FYB1	GPR157	IQGAP2	ATP8B4	LINC02446	XCL2	PTN	TRAT1	PGK1	RPL35A	ZFAND3	TMEM131L
H2AFJ	UFC1	RPS3	DNAH7	FTL	PLS3	ELN	SNHG29	COBLL1	VCAN	TCF4	TUBB4B	GPC6	HOXB5	PLCB4	RARG	SYN2	NRP2	SNHG6	FGF18	BAZ2B	LGALS1	AGAP1	SORBS1	TOP2A	ANXA1	NRP1	TXN	GNG12	EPAS1	CENPK	SH3RF3	ZFP36	AQP3	RBP4	ELOB	KDM6B	TMEM71	VAMP5	KIF2A	CYFIP1	HMMR	C20orf85	DOK2	COL5A2	COTL1	BTG1	CD2	KDM6A	ARHGAP24
TSTD1	WDR86-AS1	RPS18	KIAA1217	RPS9	APBB2	OGN	ISYNA1	SH3RF1	CCDC18-AS1	CDH11	HES1	PTGIS	PLS3	NKAIN4	PLCB4	SEMA6D	IGFBP4	RPL6	COX6A1	LRMDA	RASL11A	COL4A2	ACTN4	DNAJB1	PLAT	FGD4	TIMP1	MYH10	PI16	HIST1H1D	FLT1	RRAD	GAA	NUPR1	C1orf162	ATP13A3	WDFY3	DENND1A	RNASE6	RUNX1	CDKN3	LAIR2	IGFBP7	HIST1H1B	ADAM19	RUNX3	GIMAP5	ARAP2	HIST1H2AC
HACD4	HSP90AA1	IGFBP3	SDK1	EEF2	PHLDB2	ROR1	EDN1	SLC12A2	GDF10	MALAT1	LDHA	FLRT2	FENDRR	MYL9	ENPP2	NELL2	SEMA3B	RPL29	BTG3	SSBP2	ANXA6	MAP4K3	ZFP36	SNRPB	GBP4	GRK5	CST3	HIVEP3	RNASE1	UBE2T	MIR99AHG	ATP1B2	HLA-DPB1	SCD	ATP5F1E	PIM3	TOM1	DOCK2	BHLHE40	DAPK1	KIF14	KLRG1	RHOC	FAM162B	NFKBIA	TNFAIP3	RACK1	TNRC6B	CYBB
PRR13	MORN5	RPL11	P3H2	CACNA2D2	PAPSS2	LHFPL6	TMSB15A	UNC13B	HIF3A	EXOC4	TRIB1	LHFPL6	CKS2	ANXA6	CPE	NEFM	PDZK1IP1	RPS23	LTBP1	FNDC3B	RGS3	UNC5C	PI15	PKMYT1	ANGPTL4	CD109	NDUFS7	SLC38A2	DUSP1	BUB1	NPDC1	ADGRD1	PNPLA6	PNPLA6	MYL6	SRGN	MGAM	UTRN	ATF5	TRPS1	LMNB1	ID2	FCRL6	POSTN	LAPTM5	LSP1	RPS14	YES1	PHACTR1
PTPRC	OSCP1	MUC1	LINC01876	C11orf96	EPS8L2	PRKG1	MFAP2	RASEF	ENAH	FRMD4B	BRD2	CRABP2	RND3	PDLIM3	ADGRL3	FRMD5	CTNNA3	RPS29	ATF3	GHR	TMEM173	PREX2	MYOM2	MEST	SLC2A1	QKI	GJA1	PCSK6	EMP1	UBE2S	CHN1	ID1	PEBP1	VAT1	OST4	SERPINB9	AC005050.3	EXT1	CREM	ST6GAL1	PRKCA	HLA-C	TMIGD2	TMEM98	CD82	TGFB1	SESN3	ARID1B	LY86
WDR86-AS1	ERGIC3	RPS23	PARD3	CD74	RBMS3	RPS18	PRC1	MUC5AC	LUM	MED13L	EIF4A1	CFH	SLC25A6	TLE1	TNFRSF11B	CHL1	ELN	RPL37A	TSGA10IP	SEMA3A	MOCS1	SOX5	LINC02256	ID3	SERPINH1	HDAC4	GMFG	LOX	SLC45A4	DUT	HILPDA	CTSC	CYBA	LTA4H	FDX1	PNP	LYN	S100Z	KDM2B	ELMO1	HP1BP3	CD7	CD160	TOP2A	LEPROTL1	MCL1	GSTK1	AGPAT4	STRBP
LCP1	TEKT2	JUND	NEK10	RPLP0	PPFIBP1	COLEC12	EEF1G	CD55	CACNB2	ARHGAP6	SRSF7	TXNIP	TPM1	WWTR1	PDE7B	SORCS1	PLA2G2A	RPS9	FLRT2	PRDM6	TESC	SEMA5B	CD9	THY1	TSC22D1	HIPK2	PPP1R2	PLSCR4	MAST4	PCNA	HMCN1	CDH6	BCAP31	CSTB	MS4A7	ADM	CSGALNACT1	TESC	SLC8A1	FOXN3	CDC20	RAB29	MAP3K8	RANBP1	G3BP2	HLA-DPB1	RCAN3	FAM49B	FCRLA
MT-ND2	P4HTM	ASS1	BCAS3	FMO5	TNS1	CDH11	FBLN1	LINC00511	PRDM6	LRMDA	MLF1	RCN3	RPSA	FBN2	ITGA10	NEFL	PLCL1	SNHG29	WSB1	SIK3	SPRY1	ALDH1A2	MFGE8	SMC2	EPAS1	GAS2L3	HLA-A	RHOJ	NR4A1	FBXO5	ADAMTS6	LRRTM4	TUBA1B	GCHFR	PEBP1	NFKBIZ	SELL	CALHM6	NUB1	TBC1D5	FANCI	MATK	ARPC2	LGALS1	CAMK4	LEPROTL1	RPS15A	SLC38A1	HVCN1
GABARAPL2	LDLRAD1	RPL28	MBNL1	HNRNPA1	GRK5	THBS1	RPS2	JMJD1C	FNIP1	BICC1	SERPINE1	CPE	RPLP1	CCND2	ABTB2	FRY	SOX5	RPS18	CCDC107	EXOC4	EPS8	PTEN	PLA2G5	PTTG1	HLA-B	DGKE	CTSH	LINC01748	SRP14	DTYMK	ZFAND2A	HSPB2	CA2	MGST3	SELENOP	DUSP2	LITAF	SMAP2	MALT1	MGAT4A	MCM7	S100A4	SASH3	MAD2L1	CSRNP1	RPS29	ARID5A	ZBTB20	HLA-DMB
PDE4B	RUVBL2	RPL41	BICC1	ADGRF5	BCAM	RTL8C	GHRL	TAF4B	LAMC1	CDH12	GLA	PCOLCE	RPS17	TRPS1	ADGRA3	LINC00682	COBLL1	CSRP2	DIO3OS	ADGRL3	LAMC3	EPAS1	TGM2	IDH2	ACVRL1	ERBIN	S100A16	NFIA	MYO10	NCAPG	SSH1	MAP3K20	PLBD1	ALOX5	CALM1	KMO	TNFRSF10C	RTN1	RAMP1	ANKS1A	CCNB2	ABI3	PSMB10	PTTG1	MPZL3	TRGV10	RPL10	FBXL17	CD22
NDUFA1	PLPP2	RPL7A	PDGFC	STEAP4	GAS6	LSAMP	DTYMK	AHR	GNAI1	HIST1H2AC	CISH	CLU	RPL12	ETS2	FMNL2	HSPB1	SVIL	RPS25	ABI3BP	PTPRG	PHLDA1	PDGFRB	HCFC1R1	HELLS	B2M	KIF13A	LOX	SPOCK3	SMAD7	KIF11	PITPNC1	SPON1	LGALS9	OLR1	GPNMB	AREG	HP	LYN	CLIC2	TBC1D22A	HNRNPA2B1	RSPH1	LPCAT1	HMGB1	TNFRSF18	CD44	OXNAD1	CELF2	IRF4
CFAP300	TMEM231	RPL22	EML4	AQP1	CPM	RACK1	TMEM106C	LPP	MXRA8	TMTC2	HSP90AB1	COL6A2	UHRF1	CCDC85B	ADCY2	PCLO	H19	RPL10	SLMAP	TRPS1	TJP1	GPC5	IL33	MTHFD1	RAMP3	ARIH1	CRACR2B	PARD6G	LTBP4	CDCA2	ALCAM	PPP1R14A	HPGD	AC013457.1	PRR13	LCP2	TECPR2	NOTCH2	NR4A2	DENND1A	MT-ATP8	BPIFB1	CCND3	FOS	TMEM173	IDS	RPS23	PLCG2	GPR183
LITAF	CCDC173	RPL26	USP6NL	TNFRSF12A	P3H2	CXCL12	RPS19	GMDS	COL21A1	ROBO1	ERRFI1	TNXB	ZWINT	DANT2	SCRG1	RBMS3	GRID2	RPS3	PALLD	DIAPH2	PCDH18	SH3KBP1	CDKN1A	CFL1	CETP	NTRK2	TSTA3	CERS6	MYO1E	NCAPD2	NAMPT	CALD1	MS4A4A	THBD	PSMA6	BTG1	RNF149	DUSP2	UVRAG	UBE2E2	BUB1	ISG20	CDC42SE1	ADGRB3	FOSB	HCST	LEPROTL1	PLCL2	SMIM14
KIF9	DRC1	RPS21	RAI14	TKT	FMO2	MT2A	SPARC	ADK	PKN2	SPATA6	UBB	SULF1	RPL36A	TGFB3	MATN1	RIMBP2	CLDN15	SRP14	NSMCE4A	HIST1H2AC	SLC2A3	ARHGAP32	B3GNT2	APOE	CCND1	RAPGEF2	PLAAT3	TGFBR3	PLCG2	SPC25	LIMS2	ITGA4	ALOX5	GPD1	AKR1C2	AC015912.3	CYSTM1	RBP7	ITGA4	COLEC12	VCAN	APOBEC3G	LINC00299	RRM2	SLAMF1	HLA-DPA1	RPL8	LRBA	MGAT5
SERF2	PPP1R32	XBP1	RAD51B	PLA2G1B	NPNT	RSPO2	RACK1	FOXN3	POSTN	SSBP2	MARCKSL1	EMP1	ACTA2	MYH10	EDIL3	AKAP6	GJA1	EEF1B2	NEXN	TMEM132C	AOC3	SLC2A3	GLP1R	CENPW	PFN1	UBR1	FTL	TRMT9B	BHLHE40	CENPW	SOX7	ITGA8	HEXB	GAA	SEC61B	EMP3	FCAR	IRAK3	CYTIP	RBM47	ARL6IP1	AGR2	LSP1	ROBO2	RPLP1	THEMIS	RPLP2	ESYT2	KHDRBS2
HSP90AB1	CDHR3	CST3	LRBA	RPL10A	COL4A2	GAS5	CSRP1	TRIO	RORA	PLEKHH2	ACTG1	PPIC	CENPK	AC020916.1	FMOD	HMGCS1	PKHD1L1	RPL7A	TERF1	COL4A5	ANXA2	UTRN	CAVIN3	MCM6	MAGED2	TCF4	RAB11FIP1	PDE1A	UNC5B	HMGB3	TEK	RFTN1	GPX4	TREM1	FTL	THBD	RALGAPA2	WAS	PEA15	TBC1D14	CKS1B	KLRC4	CORO1A	CDH11	TNF	TAGLN2	KLF2	PLEKHA2	LRMP
AC244090.1	VWA3A	RPLP2	PPP1R9A	RPS27	AC107223.1	RPL10A	RPS6	FRK	CELF2	SETBP1	ARL4D	ZFPM2	SNRPD1	DUSP1	AMOTL1	ASTN2	SLC39A8	FLRT2	CD82	PBX3	TPPP3	CASC15	IER3	SNRPD1	CAV2	PARD3	DYNLL1	INPP4B	SLC8A1	NCAPD3	ACKR3	SEPTIN11	IFI30	LINC02154	MCEMP1	GRAMD1A	DENND5A	SERPINB9	PLD4	SNX6	CD24	SLA2	SPN	OLFML3	EML4	MT1E	CD27	RASA3	IFI30
ODF3B	DLEC1	RPL14	AC083837.1	PARM1	MYO1B	RPL3	ANP32B	OSMR	ENPP2	ATXN1	PHLDA1	ANGPTL1	RPS6	NCALD	PSD3	CTH	RSRP1	STX8	EMP2	DACH1	EZR	ESRRG	KANK1	CDC45	MARCKSL1	PTPRG	SCN3B	RALGAPA2	THSD7A	RAD21	RCAN1	TCIM	GRINA	LGALS3	NDUFA1	MAP2K3	RAB27A	CYBB	AUTS2	MS4A4A	LBR	CXCL8	TRDC	RAB34	PER1	GABARAPL1	NACA	KANSL1	PIP5K1B
COX7B	CFAP100	SOX4	PTPRT	ERRFI1	PCYOX1	WNT2	NREP	CAPN8	GPC3	MAST4	H2AFX	ABCA10	PTCH1	VSTM4	PLCB1	AC073050.1	SLC9A3R1	RPL23A	S100A9	SYT1	ALDH1A2	ZSWIM6	ARHGEF7	HSPA1B	CALM1	CRIM1	FLT4	WASF3	EMP3	DEK	NFKBIA	GPX3	OAZ1	LYZ	C9orf16	DNAJB1	IL1R1	LRRC25	MEF2C	CR1	CBX5	EFHD2	HLA-B	CKS2	DPP4	CORO1A	RPS16	TFDP2	LINC00926
ENKUR	NUDC	RPS2	LMNTD1	TMEM243	RAB11FIP1	GYG1	KPNA2	S100A8	NR2F2-AS1	COL24A1	KLF6	CLDN11	CDK4	CPE	PAPSS2	MAPT	HP	MT1X	SCUBE1	SNED1	ITGA4	GAB1	FBLN5	PPIA	NEURL1B	TJP1	PLSCR4	LRRC4C	FAM107A	CIT	AQP1	AP002026.1	PTMS	CD151	MT2A	NAMPT	FPR1	GCH1	MTHFD2	GPR34	MIR924HG	C9orf24	HLA-F	IGF2	ITM2A	G3BP2	RPLP0	ITGA4	BLK
PRKDC	AC013264.1	RPS27A	SLC20A2	TPT1	MS4A15	MAGED2	TMSB10	SMYD3	BMPER	BNC2	PNRC1	COL5A2	LXN	LY6H	TMEM100	SV2C	NPDC1	ALDH2	NENF	SETBP1	ARHGAP29	BX284613.2	MGST3	RGS2	N4BP3	BRAF	FXYD6	KLHL3	FLT1	C21orf58	HEG1	SLC2A3	CTSB	TUBA1B	GSTP1	ATP2B1	MEGF9	ZFP36	PPP1R14A	PDGFC	HMGA1	HLA-F	LIMD2	CDK1	BTG1	FAM177A1	FYB1	PDE4D	CIITA
SRI	C6orf118	RPL37	HIVEP2	RPS6	CRYAB	ZNF385D	EEF1B2	DCLK1	DACH1	PARD3	AC020916.1	PDLIM3	BZW2	COL4A6	ROR2	PTPRZ1	DOCK11	RPS3A	LMOD1	PARD3B	PPP1R14A	MAN2A1	DMD	DUSP1	SERTAD1	CADPS2	NDUFB2	MTUS1	F2R	HIST1H1B	PKP4	NTRK3	CSTB	BSG	NPC2	HSPE1	MBOAT7	LGALS1	LY75	DIP2B	HMGN1	CD3E	PXN	PHGDH	TENT5C	CD99	TMEM123	VPS13B	NCOA3
UQCRQ	CCDC170	RPL5	KIAA0825	RPS18	MGLL	PTGDS	ACTB	HIVEP2	CLASP2	DLG2	CRY1	HTRA3	ISYNA1	CCDC80	IGF2	ARHGEF28	AC245041.2	EPB41L4A-AS1	HSPB8	YAP1	ZFP36L1	LINC01099	CRYAB	TMSB10	BTNL9	MGAT5	AKAP12	STX7	CHL1	KIF18A	TSPAN7	RGS5	ATP6V1F	ANXA5	NDUFB4	EIF4E	SLC45A4	TRAPPC5	DOCK10	SASH1	RETN	HLA-E	KIR3DL2	CENPF	MT2A	PDCL3	RPS19	ARHGAP15	PLD4
C5orf49	POLR2I	NME2	TRIO	AKAP13	GJA1	C1S	PHGDH	STK3	DLX5	HPSE2	HNRNPA0	TGFBR2	MT-CO1	LMNA	ZBTB20	STMN1	ERBB4	TOMM7	GADD45G	PIEZO2	ATP1B2	SCN7A	MTHFD2	UBE2C	CA2	ZFAND3	RNASEK	ST3GAL6	MMRN2	CENPU	HRH1	KCNJ8	UBB	CA2	MYL12A	DUSP6	PLXNC1	SULF2	FLT3	DOCK10	HNRNPA1	PRR13	HLA-E	ZFP36L1	S100A10	LCK	RPL3	PTPN22	CD19
COX6C	CD59	RPL35A	ZBTB20	CLDN18	SAMD4A	SULT1E1	RPL7A	PLCL1	ROBO2	SNHG14	SOCS1	ADIRF	EYA4	PMP22	FIBIN	ARFGEF3	PTPRF	RPS6	SELENOM	PRICKLE2	DLC1	MAP4K4	SUSD5	DCTPP1	BAG3	TNFRSF10D	ATP6V0E1	C6orf141	IGF2	MIS18BP1	IFI27	SLIT2	FABP5	PLAAT3	COX17	FNDC3B	PGS1	LILRA2	VOPP1	NRP2	NCAPG2	GSTP1	DIP2A	MEOX2	CCL20	TMSB4X	RPS27A	PTPN12	STX7
NME5	B9D1	KLF4	ESRRG	DCXR	HBEGF	EIF3E	PGAM1	L3MBTL4	OLFML3	CACNA1C	MT2A	CHRDL1	SOSTDC1	TENM3	HPD	KIF13B	KCNT2	CD74	ENTPD1-AS1	FAT4	OLFML2B	RNF152	ZFHX3	AHCY	CDH5	PHACTR1	ARL6IP1	LYN	CLIC4	PHF19	LEPR	MOCS1	BLVRA	TSPO	ATP6V1F	ETS2	MYO1F	PTPRC	GZMB	EPB41L3	KCNQ5	ARL4C	CARD16	MYH10	GSTK1	HLA-DRB5	AQP3	MAPRE2	CD38
CCDC170	SSBP4	RPL24	AOPEP	CD63	AL355499.1	RPLP0	RPL15	ZBTB20	MAST4	ITGA8	ELOVL5	CTSF	IGSF1	IER2	BNC2	RHOB	TMTC2	S100A9	NDUFS5	MSI2	KLF6	SGIP1	CSRP1	CKS1B	SERPINE1	STK3	COX4I1	PRSS23	CRIP1	RAD51AP1	IGFBP4	ARHGAP6	AC026369.3	HLA-DMA	APOE	ANPEP	SRPK1	HCK	STK4	MS4A4E	HELLS	BHLHE40	AC092821.3	TCEAL9	RHBDD2	EZR	RPS9	CD38	HIST1H1C
[truncated: 5 more columns]
