# Supplementary material for: A single-cell atlas of lung homeostasis reveals dynamic changes during development and aging
Source: Commun Biol. 2024 Apr 8;7:427. doi: 10.1038/s42003-024-06111-x (PMC11001898; doi:10.1038/s42003-024-06111-x)
Supplement: Supplementary file 5 — Supplementary Data 2 [file 42003_2024_6111_MOESM5_ESM.xlsx]

## Sheet: nCell
	Myeloid	Fibroblast	SMC	Epithelial cells	T cells	B cells	Endothelial cells	Erythroid cells	Differentiating fibroblasts	Neural cell
P_10w	127	193	551	314	1216	1	599	2066	4504	1007
P_12w	199	351	728	5324	1051	3	571	729	6508	821
P_17w	243	7387	1764	205	242	58	778	53	26	14
P_20w	2326	4793	1210	131	830	338	708	269	6	10
P_25w	273	964	178	294	929	187	106	87	38	41
P_40w	380	2143	285	79	417	16	370	11	1	5
A_47y	1667	74	0	351	1191	42	5	1	0	0
A_54y	407	5	0	634	2389	64	1	8	0	0
A_67y	4038	483	0	12224	4566	202	11	4	8	0
A_74y	719	27	3	902	2889	56	6	20	0	0
	ciliated cells	club cells	reactive cells	AT1	AT2	pulmonary neuroendocrine cells	basal cells	goblet cells
P_10w	72	35	96	49	24	17	15	0
P_12w	1652	736	1229	437	437	442	288	0
P_17w	47	23	30	30	44	24	5	0
P_20w	32	21	23	19	6	14	4	0
P_25w	131	22	70	30	22	2	9	0
P_40w	28	13	15	3	14	1	1	0
A_47y	118	45	16	80	67	5	1	0
A_54y	188	81	69	114	125	9	2	0
A_67y	4477	2434	1771	173	337	208	74	161
A_74y	427	113	78	109	90	2	5	4
	pericytes	proliferating myofibroblasts	myofibroblasts	universal fibroblasts	peripheral nerve fibroblasts	differentiating fibroblasts	adventitial fibroblasts	alveolar fibroblasts_1.2	alveolar fibroblasts_1.1
A_47y	1	1	0	35	0	34	0	0	0
A_54y	0	0	0	0	0	3	0	0	0
A_67y	6	14	8	24	1	135	0	11	78
A_74y	1	0	0	14	0	9	0	0	1
P_10w	38	461	396	456	93	2037	7	104	744
P_12w	27	907	662	421	13	2544	19	145	1297
P_17w	12	439	295	409	1	261	11	411	3457
P_20w	16	252	135	218	2	342	16	527	935
P_25w	0	42	44	211	0	238	5	94	237
P_40w	0	35	193	665	1	250	76	112	450
	venous endothelial cells	dividing endothelial cells	aerocyte capillary endothelial cells	arterial endothelial cells	lymphatic endothelial cells	general capillary endothelial cells
A_47y	0	0	0	0	1	4
A_54y	0	1	0	0	0	0
A_67y	1	2	0	0	5	0
A_74y	0	0	0	1	1	3
P_10w	35	43	12	51	94	217
P_12w	33	43	42	33	56	149
P_17w	38	11	36	99	248	199
P_20w	36	28	18	80	302	134
P_25w	7	1	0	33	18	29
P_40w	14	38	4	66	181	39
	dividing smooth muscle cells	vascular smooth muscle cells	airway smooth muscle cells
P_10w	26	308	115
P_12w	22	269	248
P_17w	5	487	729
P_20w	11	131	756
P_25w	1	88	75
P_40w	0	171	95
	NK cells	proliferating lymphocytes	CD4+ TRM	CD8+ TEM	naïve T cells	immune response T cells	B cells	differentiating lymphocytes	dividing lymphocytes	CD4+ Treg cells	mast cells	dendritic cells
A_47y	463	67	212	191	96	38	29	21	7	51	26	3
A_54y	1087	117	259	292	252	186	40	46	9	63	11	15
A_67y	2031	752	285	253	288	409	256	98	24	34	52	42
A_74y	785	214	625	465	365	103	38	130	36	118	17	14
P_10w	25	867	21	4	2	8	2	62	188	0	0	0
P_12w	51	721	39	4	5	16	4	27	160	0	1	1
P_17w	55	34	20	7	14	56	48	11	30	2	1	0
P_20w	187	114	77	36	113	79	290	82	79	32	10	8
P_25w	315	48	120	56	59	142	178	107	46	9	11	1
P_40w	132	27	45	4	83	66	12	42	2	4	3	3
	M1-like macrophages	M2-like macrophages	tissue resident macrophages	monocyte derived macrophages	dividing myeloid cells	dendritic cells	neutrophiles
A_47y	117	137	1065	101	20	67	101
A_54y	61	40	67	57	3	34	125
A_67y	429	179	1114	252	57	348	130
A_74y	76	87	239	105	8	101	50
P_10w	7	48	8	11	25	12	5
P_12w	22	23	15	27	26	36	28
P_17w	9	46	23	46	34	37	26
P_20w	245	309	255	331	352	256	377
P_25w	33	53	48	11	25	38	39
P_40w	65	24	30	40	15	21	167

## Sheet: ratio
	Myeloid	Fibroblast	SMC	Epithelial cells	T cells	B cells	Endothelial cells	Erythroid cells	Differentiating fibroblasts	Neural cell
P_10w	1.201	1.825	5.209	2.968	11.496	0.009	5.663	19.531	42.579	9.52
P_12w	1.222	2.155	4.47	32.693	6.454	0.018	3.506	4.477	39.963	5.041
P_17w	2.256	68.589	16.379	1.903	2.247	0.539	7.224	0.492	0.241	0.13
P_20w	21.9	45.128	11.393	1.233	7.815	3.182	6.666	2.533	0.056	0.094
P_25w	8.815	31.127	5.747	9.493	29.997	6.038	3.423	2.809	1.227	1.324
P_40w	10.251	57.81	7.688	2.131	11.249	0.432	9.981	0.297	0.027	0.135
A_47y	50.045	2.222	0	10.537	35.755	1.261	0.15	0.03	0	0
A_54y	11.602	0.143	0	18.073	68.101	1.824	0.029	0.228	0	0
A_67y	18.75	2.243	0	56.761	21.202	0.938	0.051	0.019	0.037	0
A_74y	15.556	0.584	0.065	19.515	62.505	1.212	0.13	0.433	0	0
